# Supplementary material for: Microprotein MP104 Promotes Malignant Progression of Colorectal Cancer Through Regulating Protein Translation
Source: Adv Sci (Weinh). 2026 Jul 23:e76593. Online ahead of print. doi: 10.1002/advs.76593 (PMC13393260; doi:10.1002/advs.76593)
Supplement: Supplementary file 2 — Supporting File 2: advs76593‐sup‐0002‐Table S1.xlsx. [file ADVS-9999-e76593-s001.xlsx]

## Sheet: FC>1.5 P<0.05
SupplementayTable 1. 44 lncRNAs was Identified upregulated in colorectal cancer using the GEO dataset (GSE40967), FC > 1.5, P < 0.05
ID	Gene.symbol	adj.P.Val	P.Value	logFC
225799_at	LOC101930489///MIR4435-2HG///LINC00152	6.34e-19	1.9e-20	1.48154
203707_at	LINC00921///ZNF263	5.9e-16	2.52e-17	0.72048
238898_at	FOXP4-AS1	5.86e-15	2.81e-16	1.82261
203245_s_at	LINC00094	2.56e-13	1.52e-14	1.0861
232790_at	RNASEH1-AS1	1.02e-11	7.59e-13	0.976012
236967_at	MNX1-AS1	1.03e-11	7.66e-13	1.02093
1560579_s_at	SLC16A1-AS1	2.23e-11	1.74e-12	0.87062
1555907_at	AGAP2-AS1	2.64e-11	2.08e-12	0.979487
1558801_at	NNT-AS1	4.7e-10	4.4e-11	1.19099
238953_at	SP2-AS1	1.51e-09	1.52e-10	0.852548
229930_at	LINC01315	2.85e-09	2.98e-10	1.01162
225698_at	EPB41L4A-AS1	4.2e-09	4.52e-10	0.893619
228702_at	LINC-PINT	8.04e-09	9.05e-10	1.30207
220459_at	MCM3AP-AS1	1.06e-08	1.22e-09	0.827459
225029_at	LINC01420	2.96e-08	3.65e-09	0.797129
236893_at	HOXB-AS3	9.09e-08	1.21e-08	0.671096
213685_at	TCEB3-AS1	3.11e-07	4.53e-08	0.589966
231443_at	ELFN1-AS1	3.56e-07	5.24e-08	0.798951
230256_at	RUSC1-AS1	3.99e-07	5.92e-08	0.97443
243018_at	BBOX1-AS1	4.59e-07	6.9e-08	1.3304
228275_at	LINC00888	1.27e-06	2.06e-07	0.822548
238097_at	GAS6-AS1	2.33e-06	3.96e-07	0.635401
242546_at	LINC01296///DUXAP10	2.69e-06	4.63e-07	1.25829
1554332_a_at	SLCO4A1-AS1	4.43e-06	7.94e-07	1.14348
229090_at	ZEB1-AS1	5e-06	9.07e-07	0.697375
236798_at	LINC00888	7.49e-06	1.41e-06	0.906858
1558139_at	LOC100653149///LINC01296	1.09e-05	2.12e-06	0.58834
220354_at	MCF2L-AS1	1.1e-05	2.13e-06	0.758974
223974_at	DLGAP1-AS2	1.92e-05	3.89e-06	0.800582
1568609_s_at	LOC103091866///LINC00623///LINC01138///LINC00869	4.01e-05	8.68e-06	0.95491
242888_at	PRRT3-AS1	5.19e-05	1.15e-05	0.742234
238127_at	GAS6-AS1	8.83e-05	2.05e-05	0.990559
236892_s_at	HOXB-AS3	0.00011	2.6e-05	1.21721
1560503_a_at	TFAP2A-AS1	0.000113	2.68e-05	0.585087
239791_at	HOXB-AS3	0.000148	3.61e-05	0.664614
229363_at	LINC00920	0.00041	0.000112	0.768477
228116_at	LINC01296///DUXAP10///DUXAP8	0.000807	0.000237	0.73293
240574_at	DNAJC3-AS1	0.000922	0.000275	0.610632
1557389_at	SH3PXD2A-AS1	0.00101	0.000304	0.610625
1560019_at	DLGAP1-AS2	0.00157	0.000498	0.643567
1558930_at	LINC00460	0.00172	0.000548	0.782431
235274_at	GABPB1-AS1	0.00204	0.000665	0.857376
1564220_a_at	LINC01234	0.00598	0.00223	0.668838
223779_at	AFAP1-AS1	0.0263	0.0121	0.659264
